# Supplementary material for: The origin and evolution of cultivated rice and genomic signatures of heterosis for yield traits in super-hybrid rice
Source: BMC Biol. 2025 Jun 4;23:153. doi: 10.1186/s12915-025-02255-2 (PMC12139199; doi:10.1186/s12915-025-02255-2)
Supplement: Supplementary file 1 — Additional file 1: Table S1. Comparative characteristics of various hybrid rice varieties. Table S2. Information on the genomic datasets employed for phylogeny reconstruction, encompassing 34 genomes including 33 genomes from Oryzeae and Brachypodium distachyon as outgroup. Table S3. Distribution of gene duplication types in ancestral nodes of cultivated rice, focusing on tandem duplication, genomic collinearity, and other duplication forms, based on O. sativa Nipponbare (japonica) and O. sativa 93–11 (indica). Table S4. A chi-square test was conducted comparing transposable elements (TEs) annotated in the japonica representative Nipponbare and the indica representative 93–11 against duplicated genes. TE-associated genes were defined as those located within 2 kb upstream or downstream of TE regions. Table S5. GO enrichment analysis results (Q-value < 0.05) for 24,916 genes from 1,383 gene duplications originating from the MRCA of Oryza sativa in Fig. 1, based on 20 genomes using the OmicShare cloud platform (https://www.omicshare.com/). Table S6. KEGG pathway enrichment analysis results (Q-value < 0.05) for 24,916 genes from 1,383 gene duplications originating from the MRCA of Oryza sativa, based on 20 genomes using the OmicShare cloud platform (https://www.omicshare.com/). Table S7. Summary of divergence time estimation of 54 putative domesticated genes. These genes were identified in 30 regions of genomic low nucleotide diversity. The MRCA of O. sativa, japonica, indica, and aus in the table correspond to nodes of the species tree in Fig. 1, the time unit: million years ago (Mya). Table S8. Summary of Ks (synonymous substitution rate) values for 54 orthologous gene pairs of putatively domesticated genes, identified across 30 genomic regions exhibiting low nucleotide diversity. To approximate the onset of domestication process for various cultivated rice ancestors, we employed multiple representative genomes from different Oryza subgroups. This was done to calculat [file 12915_2025_2255_MOESM1_ESM.xlsx]

## Sheet: Table S1
Table S1. Comparative characteristics of various hybrid rice varieties.
Variety	Type	Main genetic background	Yield level	Potential yield (t/hm2)	Rice quality characteristics	Disease resistance	Stress resistance	Application direction
Liangyou Peijiu (LYP9)	Indica two-line hybrid rice	Peiai 64S × 93-11	High yield	9.7~10.5	General rice quality	High sensitivity to rice blast, moderate sensitivity to bacterial blight	Strong lodging resistance, moderate cold tolerance	High-yield hybrid rice
Y Liangyou 1 (Y1)	Indica two-line hybrid rice	Y58S × 93-11	Medium-high yield	12.0	Moderate rice quality	High sensitivity to rice blast, sensitive to bacterial blight	Moderate cold tolerance	High-yield hybrid rice
Y Liangyou 2 (Y2)	Indica two-line hybrid rice	Y58S × Yuanhui 2	Ultra-high yield	13.9	Moderate rice quality	Sensitive to rice blast, sensitive to bacterial blight	Strong resistance to high temperatures, strong tolerance to low temperatures	Ultra-high-yield hybrid rice
Y Liangyou 900 (Y900)	Indica two-line hybrid rice	Y58S × R900	Ultra-high yield	5.0	Excellent rice quality	Highly sensitive to rice blast, moderately sensitive to bacterial blight	Strong lodging resistance, weak cold tolerance	Ultra-high-yield hybrid rice
Xiang Liangyou 900 (XLY900)	Indica two-line hybrid rice	Guangxiang 24S × R900	Ultra-high yield	18.0	Excellent rice quality	Sensitive to rice blast, highly sensitive to bacterial blight	Poor cold tolerance	Ultra-high-yield hybrid rice
Yangdao 6 (93-11)	Indica conventional rice	(Yangdao 4 × 301) F0Co-γ Irradiation Breeding Method	General yield	8.5 ~ 9.2	Conventional quality rice	Resistant to rice blast, resistant to bacterial blight	Strong fertilizer tolerance, good stability in yield	Conventional quality rice
64S	Indica low-temperature sensitive male sterile line	Nongken 58S × Peiai 64S	Sterile line, no direct yield	0.0	No rice quality, breeding material	Poor resistance to pests and diseases	Requires high temperature sensitivity	Temperature-sensitive sterile line
Y58S	Indica photoperiod-sensitive male sterile line	Anong S-1/Changfei 22B//Anong S-1/Lemont × Peiai 64S	Sterile line, no direct yield	0.0	No rice quality, breeding material	Good resistance to pests and diseases	Strong stress resistance	Photoperiod-sensitive sterile line
R900	Indica conventional rice	Indica-Japonica Intermediate Restorer × Peiai 64S × Y58S	General yield	8.0 ~ 10.0	Conventional quality rice	Good overall disease resistance	Strong resistance to both high and low temperatures	Restorer line for hybrid rice

## Sheet: Table S2
Table S2. Information on the genomic datasets employed for phylogeny reconstruction, encompassing 34 genomes including 33 genomes from Oryzeae and Brachypodium distachyon as outgroup.
Subfamily	Genus	Species	Download link	References
Oryzoideae	Oryza	Oryza alta	https://download.cncb.ac.cn/gwh/Plants/Oryza_alta_og，_GWHESQX00000000/GWHESQX00000000.genome.fasta.gz	Shivute FN, Zhong Y, Wu J, Bao Y, Wang W, Liu X, Lu Z, Yu H: Genome-wide and pan-genomic analysis reveals rich variants of NBS-LRR genes in a newly developed wild rice line from Oryza alta Swallen. Front Plant Sci 2024, 15:1345708.
Oryzoideae	Oryza	Oryza barthii	https://download.cncb.ac.cn/gwh/Plants/Oryza_barthii_NH279_GWHBFQW00000000/GWHBFQW00000000.CDS.fasta.gz	Stein JC, Yu Y, Copetti D, Zwickl DJ, Zhang L, Zhang C, Chougule K, Gao D, Iwata A, Goicoechea JL: Genomes of 13 domesticated and wild rice relatives highlight genetic conservation, turnover and innovation across the genus Oryza. Nat Genet 2018, 50(2):285-296.
Oryzoideae	Oryza	Oryza brachyantha	https://rice-genome-hub.southgreen.fr/filebrowser/download/1182233	Stein JC, Yu Y, Copetti D, Zwickl DJ, Zhang L, Zhang C, Chougule K, Gao D, Iwata A, Goicoechea JL: Genomes of 13 domesticated and wild rice relatives highlight genetic conservation, turnover and innovation across the genus Oryza. Nat Genet 2018, 50(2):285-296.
Oryzoideae	Oryza	Oryza glaberrima	https://download.cncb.ac.cn/gwh/Plants/Oryza_glaberrima_NH267_GWHBFQL00000000/GWHBFQL00000000.CDS.fasta.gz	Stein JC, Yu Y, Copetti D, Zwickl DJ, Zhang L, Zhang C, Chougule K, Gao D, Iwata A, Goicoechea JL: Genomes of 13 domesticated and wild rice relatives highlight genetic conservation, turnover and innovation across the genus Oryza. Nat Genet 2018, 50(2):285-296.
Oryzoideae	Oryza	Oryza glumaepatula	https://de.cyverse.org/api/download?path=%2Fiplant%2Fhome%2Fshared%2Fcommons_repo%2Fcurated%2FIOMAP_Genomes_Data_2017%2FMAKER_genome_annotations%2FOryza_glumaepatula.cdna.fasta	Stein JC, Yu Y, Copetti D, Zwickl DJ, Zhang L, Zhang C, Chougule K, Gao D, Iwata A, Goicoechea JL: Genomes of 13 domesticated and wild rice relatives highlight genetic conservation, turnover and innovation across the genus Oryza. Nat Genet 2018, 50(2):285-296.
Oryzoideae	Oryza	Oryza glumipatula	https://ftp.ensemblgenomes.org/pub/plants/release-55/fasta/oryza_glumipatula/cds/Oryza_glumipatula.Oryza_glumaepatula_v1.5.cds.all.fa.gz	Stein JC, Yu Y, Copetti D, Zwickl DJ, Zhang L, Zhang C, Chougule K, Gao D, Iwata A, Goicoechea JL: Genomes of 13 domesticated and wild rice relatives highlight genetic conservation, turnover and innovation across the genus Oryza. Nat Genet 2018, 50(2):285-296.
Oryzoideae	Oryza	Oryza granulata	https://download.cncb.ac.cn/gwh/Plants/Oryza_granulata_OGRA_GWHAAKB00000000/GWHAAKB00000000.CDS.fasta.gz	Shi C, Li W, Zhang Q-J, Zhang Y, Tong Y, Li K, Liu Y-L, Gao L-Z: The draft genome sequence of an upland wild rice species, Oryza granulata. Scientific Data 2020, 7(1):131.
Oryzoideae	Oryza	Oryza longistaminata	https://rice-genome-hub.southgreen.fr/filebrowser/download/1182256	Stein JC, Yu Y, Copetti D, Zwickl DJ, Zhang L, Zhang C, Chougule K, Gao D, Iwata A, Goicoechea JL: Genomes of 13 domesticated and wild rice relatives highlight genetic conservation, turnover and innovation across the genus Oryza. Nat Genet 2018, 50(2):285-296.
Oryzoideae	Oryza	Oryza meridionalis	https://rice-genome-hub.southgreen.fr/filebrowser/download/1182285	Stein JC, Yu Y, Copetti D, Zwickl DJ, Zhang L, Zhang C, Chougule K, Gao D, Iwata A, Goicoechea JL: Genomes of 13 domesticated and wild rice relatives highlight genetic conservation, turnover and innovation across the genus Oryza. Nat Genet 2018, 50(2):285-296.
Oryzoideae	Oryza	Oryza nivara	https://rice-genome-hub.southgreen.fr/filebrowser/download/1182311	Stein JC, Yu Y, Copetti D, Zwickl DJ, Zhang L, Zhang C, Chougule K, Gao D, Iwata A, Goicoechea JL: Genomes of 13 domesticated and wild rice relatives highlight genetic conservation, turnover and innovation across the genus Oryza. Nat Genet 2018, 50(2):285-296.
Oryzoideae	Oryza	Oryza punctata	https://rice-genome-hub.southgreen.fr/filebrowser/download/1182319	Stein JC, Yu Y, Copetti D, Zwickl DJ, Zhang L, Zhang C, Chougule K, Gao D, Iwata A, Goicoechea JL: Genomes of 13 domesticated and wild rice relatives highlight genetic conservation, turnover and innovation across the genus Oryza. Nat Genet 2018, 50(2):285-296.
Oryzoideae	Oryza	Oryza rufipogon w1943	https://rice-genome-hub.southgreen.fr/filebrowser/download/1182326	Lu T, Yu S, Fan D, Mu J, Shangguan Y, Wang Z, Minobe Y, Lin Z, Han B: Collection and comparative analysis of 1888 full-length cDNAs from wild rice Oryza rufipogon Griff. W1943. DNA research 2008, 15(5):285-295.
Oryzoideae	Oryza	Oryza rufipogon w1654	https://rice-genome-hub.southgreen.fr/filebrowser/download/1182353	No literature available
Oryzoideae	Oryza	Oryza sativa aus N22	https://rice-genome-hub.southgreen.fr/filebrowser/download/947	Stein JC, Yu Y, Copetti D, Zwickl DJ, Zhang L, Zhang C, Chougule K, Gao D, Iwata A, Goicoechea JL: Genomes of 13 domesticated and wild rice relatives highlight genetic conservation, turnover and innovation across the genus Oryza. Nat Genet 2018, 50(2):285-296.
Oryzoideae	Oryza	Oryza sativa basmati Basmati334	https://rice-genome-hub.southgreen.fr/filebrowser/download/1182405	Choi JY, Lye ZN, Groen SC, Dai X, Rughani P, Zaaijer S, Harrington ED, Juul S, Purugganan MD: Nanopore sequencing-based genome assembly and evolutionary genomics of circum-basmati rice. Genome Biol 2020, 21:1-27.
Oryzoideae	Oryza	Oryza sativa basmati Domsufid	https://rice-genome-hub.southgreen.fr/filebrowser/download/1182412	Choi JY, Lye ZN, Groen SC, Dai X, Rughani P, Zaaijer S, Harrington ED, Juul S, Purugganan MD: Nanopore sequencing-based genome assembly and evolutionary genomics of circum-basmati rice. Genome Biol 2020, 21:1-27.
Oryzoideae	Oryza	Oryza sativa indica IR8	https://rice-genome-hub.southgreen.fr/filebrowser/download/247183	Stein JC, Yu Y, Copetti D, Zwickl DJ, Zhang L, Zhang C, Chougule K, Gao D, Iwata A, Goicoechea JL: Genomes of 13 domesticated and wild rice relatives highlight genetic conservation, turnover and innovation across the genus Oryza. Nat Genet 2018, 50(2):285-296.
Oryzoideae	Oryza	Oryza sativa indica MH63	https://rice-genome-hub.southgreen.fr/filebrowser/download/1182466	Zhang J, Chen L-L, Xing F, Kudrna DA, Yao W, Copetti D, Mu T, Li W, Song J-M, Xie W: Extensive sequence divergence between the reference genomes of two elite indica rice varieties Zhenshan 97 and Minghui 63. Proc Natl Acad Sci 2016, 113(35):E5163-E5171.
Oryzoideae	Oryza	Oryza sativa indica R498	https://rice-genome-hub.southgreen.fr/filebrowser/download/641	Du H, Yu Y, Ma Y, Gao Q, Cao Y, Chen Z, Ma B, Qi M, Li Y, Zhao X: Sequencing and de novo assembly of a near complete indica rice genome. Nat Commun 2017, 8(1):15324.
Oryzoideae	Oryza	Oryza sativa indica ZS97	https://rice-genome-hub.southgreen.fr/filebrowser/download/1182479	Zhang J, Chen L-L, Xing F, Kudrna DA, Yao W, Copetti D, Mu T, Li W, Song J-M, Xie W: Extensive sequence divergence between the reference genomes of two elite indica rice varieties Zhenshan 97 and Minghui 63. Proc Natl Acad Sci 2016, 113(35):E5163-E5171.
Oryzoideae	Oryza	Oryza sativa indica 93-11	https://archive.gramene.org/Oryza_indica	Stein JC, Yu Y, Copetti D, Zwickl DJ, Zhang L, Zhang C, Chougule K, Gao D, Iwata A, Goicoechea JL: Genomes of 13 domesticated and wild rice relatives highlight genetic conservation, turnover and innovation across the genus Oryza. Nat Genet 2018, 50(2):285-296.
Oryzoideae	Oryza	Oryza sativa indica R900	https://figshare.com/ndownloader/articles/20140235?private_link=a7e0e1fb46480aca0835	Sun Z, Peng J, Lv Q, et al. Dissecting the genetic basis of heterosis in elite super-hybrid rice. Plant Physiol. 2023;192(1):307-325. doi:10.1093/plphys/kiac511.
Oryzoideae	Oryza	Oryza sativa indica Y58S	https://figshare.com/ndownloader/articles/20140235?private_link=a7e0e1fb46480aca0835	Sun Z, Peng J, Lv Q, et al. Dissecting the genetic basis of heterosis in elite super-hybrid rice. Plant Physiol. 2023;192(1):307-325. doi:10.1093/plphys/kiac511.
Oryzoideae	Oryza	Oryza sativa japonica Kitaake	https://rice-genome-hub.southgreen.fr/filebrowser/download/1133779	Li G, Jain R, Chern M, Pham NT, Martin JA, Wei T, Schackwitz WS, Lipzen AM, Duong PQ, Jones KC: The sequences of 1504 mutants in the model rice variety Kitaake facilitate rapid functional genomic studies. Plant Cell 2017, 29(6):1218-1231.
Oryzoideae	Oryza	Oryza sativa L.Nipponbare	https://rice-genome-hub.southgreen.fr/filebrowser/download/1042200	Kawahara Y, de la Bastide M, Hamilton JP, Kanamori H, McCombie WR, Ouyang S, Schwartz DC, Tanaka T, Wu J, Zhou S: Improvement of the Oryza sativa Nipponbare reference genome using next generation sequence and optical map data. Rice 2013, 6:1-10.
Oryzoideae	Oryza	Oryza sativa Nerica4	https://rice-genome-hub.southgreen.fr/filebrowser/download/1182531	No literature available
Oryzoideae	Oryza	Oryza sativa NericaL19	https://rice-genome-hub.southgreen.fr/filebrowser/download/1182540	No literature available
Oryzoideae	Oryza	Oryza sativa japonica trop1 azucena	https://rice-genome-hub.southgreen.fr/filebrowser/download/1182502	Zhou Y, Chebotarov D, Kudrna D, Llaca V, Lee S, Rajasekar S, Mohammed N, Al-Bader N, Sobel-Sorenson C, Parakkal P: A platinum standard pan-genome resource that represents the population structure of Asian rice. Scientific data 2020, 7(1):113.
Oryzoideae	Oryza	Oryza sativa japonica trop2 Ketan Nangka	https://rice-genome-hub.southgreen.fr/filebrowser/download/273	Zhou Y, Chebotarov D, Kudrna D, Llaca V, Lee S, Rajasekar S, Mohammed N, Al-Bader N, Sobel-Sorenson C, Parakkal P: A platinum standard pan-genome resource that represents the population structure of Asian rice. Scientific data 2020, 7(1):113.
Oryzoideae	Oryza	Oryza sativa japonica subtrop Chao meo	https://rice-genome-hub.southgreen.fr/filebrowser/download/440	Zhou Y, Chebotarov D, Kudrna D, Llaca V, Lee S, Rajasekar S, Mohammed N, Al-Bader N, Sobel-Sorenson C, Parakkal P: A platinum standard pan-genome resource that represents the population structure of Asian rice. Scientific data 2020, 7(1):113.
Oryzoideae	Oryza	Oryza coarctata	http://ccbb.jnu.ac.in/ory-coar/download/Genome/SCIS-JNU_Pcoar_v1.1_genes.fasta.gz	Bansal J, Gupta K, Rajkumar MS, Garg R, Jain M: Draft genome and transcriptome analyses of halophyte rice Oryza coarctata provide resources for salinity and submergence stress response factors. Physiologia Plantarum 2021, 173(4):1309-1322.
Oryzoideae	Leersia	Leersia perrieri	https://genomevolution.org/coge/api/v1/genomes/60020/sequence	Stein JC, Yu Y, Copetti D, Zwickl DJ, Zhang L, Zhang C, Chougule K, Gao D, Iwata A, Goicoechea JL: Genomes of 13 domesticated and wild rice relatives highlight genetic conservation, turnover and innovation across the genus Oryza. Nat Genet 2018, 50(2):285-296.
Oryzoideae	Zizania	Zizania latifolia	https://download.cncb.ac.cn/gwh/Plants/Zizania_latifolia_Zlat_genome_v1_GWHBFHI00000000/GWHBFHI00000000.CDS.fasta.gz	Yan N, Yang T, Yu X-T, Shang L-G, Guo D-P, Zhang Y, Meng L, Qi Q-Q, Li Y-L, Du Y-M: Chromosome-level genome assembly of Zizania latifolia provides insights into its seed shattering and phytocassane biosynthesis. Communications Biology 2022, 5(1):36
Pooideae	Brachypodium	Brachypodium distachyon	https://ftp.ncbi.nlm.nih.gov/genomes/all/GCF/000/005/505/GCF_000005505.3_Brachypodium_distachyon_v3.0/GCF_000005505.3_Brachypodium_distachyon_v3.0_cds_from_genomic.fna.gz	Chen C, Wu S, Sun Y, Zhou J, Chen Y, Zhang J, Birchler JA, Han F, Yang N, Su H: Three near-complete genome assemblies reveal substantial centromere dynamics from diploid to tetraploid in Brachypodium genus. Genome Biol 2024, 25(1):63.

## Sheet: Table S3
Table S3. Distribution of gene duplication types in ancestral nodes of cultivated rice, focusing on tandem duplication, genomic collinearity, and other duplication forms, based on O. sativa Nipponbare (japonica) and O. sativa 93-11 (indica).
Species	The number of duplicated gene pairs	Tandem duplication (%)	Colinearity (%)	Other (%)
Nipponbare	402	3.23	0.25	96.52
93-11	81	20.98	1.23	77.79

## Sheet: Table S4
Table S4. A chi-square test was conducted comparing transposable elements (TEs) annotated in the japonica representative Nipponbare and the indica representative 93-11 against duplicated genes. TE-associated genes were defined as those located within 2 kb upstream or downstream of TE regions.
Species	The number of total genes	The number of non-duplicated genes associated with TE (expect)	The number of non-duplicated genes associated with TE (observed)	The number of duplicated genes associated with TE (expect)	The number of duplicated genes associated with TE (observed)	P-value
Nipponbare	28557	28198	14875	359	264	1.251e-05
93-11	37878	37660	6086	218	51	0.0217

## Sheet: Table S5
Table S5. GO enrichment analysis results (Q-value < 0.05) for 24,916 genes from 1,383 gene duplications originating from the MRCA of Oryza sativa in Figure 1, based on 20 genomes using the OmicShare cloud platform (https://www.omicshare.com/).
GO ID	GO term	Ontology	Gene ratio	Bg ratio	P-value	Q-value
GO:0023052	Signaling	BP	334	27062	3.6734e-73	8.49121e-72
GO:0098743	Cell aggregation	BP	46	158	1.47077e-69	3.1569e-68
GO:0050789	Regulation of biological process	BP	584	80331	4.37016e-55	7.72491e-54
GO:0065007	Biological regulation	BP	585	88071	1.05307e-40	1.60906e-39
GO:0044699	Single-organism process	BP	764	141728	1.09502e-28	1.39037e-27
GO:0007610	Behavior	BP	25	847	2.20871e-13	9.50429e-13
GO:0050896	Response to stimulus	BP	481	88913	1.19114e-09	4.19457e-09
GO:0008152	Metabolic process	BP	707	146640	1.41969e-06	4.11528e-06
GO:0022610	Biological adhesion	BP	16	862	2.2248e-06	6.30711e-06
GO:0071840	Cellular component organization or biogenesis	BP	278	51829	0.000112207	0.000289012
GO:0032501	Multicellular organismal process	BP	256	50288	0.00490351	0.0110513
GO:0003824	Catalytic activity	MF	607	102265	1.27784e-39	1.92386e-38
GO:0045735	Nutrient reservoir activity	MF	20	330	5.68576e-17	4.16444e-16
GO:0044456	Synapse part	CC	11	490	1.11042e-05	0.000170529
GO:0045202	Synapse	CC	11	565	4.05633e-05	0.000484506

## Sheet: Table S6
Table S6. KEGG pathway enrichment analysis results (Q-value < 0.05) for 24916 genes from 1,383 gene duplications originating from the MRCA of Oryza sativa, based on 20 genomes using the OmicShare cloud platform (https://www.omicshare.com/).
Pathway	Gene ratio	Bg ratio	P-value	Q-value	Pathway ID
Mismatch repair	57	1551	4.00296e-38	6.92512e-36	ko03430
Purine metabolism	67	2464	1.02991e-36	8.90872e-35	ko00230
MAPK signaling pathway	46	952	4.31599e-36	2.48889e-34	ko04011
DNA replication	58	1890	1.31513e-34	4.55034e-33	ko03030
Nucleotide excision repair	58	2267	1.68199e-30	4.84974e-29	ko03420
Homologous recombination	57	2200	2.89777e-30	7.16162e-29	ko03440
Pyrimidine metabolism	38	1637	6.04593e-19	1.30743e-17	ko00240
Nitrogen metabolism	26	858	4.80938e-16	9.2447e-15	ko00910
Cysteine and methionine metabolism	34	2899	5.04348e-09	6.71171e-08	ko00270
One carbon pool by folate	13	481	3.89945e-08	4.8186e-07	ko00670
Brassinosteroid biosynthesis	13	571	2.76366e-07	3.18741e-06	ko00905
Sulfur metabolism	17	1021	3.59513e-07	3.88723e-06	ko00920
Betalain biosynthesis	8	180	4.09916e-07	4.1715e-06	ko00965
Indole alkaloid biosynthesis	8	196	7.79932e-07	7.43566e-06	ko00901
Diterpenoid biosynthesis	16	1090	3.91542e-06	3.22556e-05	ko00904
RNA polymerase	19	1682	2.04105e-05	0.000147125	ko03020
Biosynthesis of secondary metabolites	176	36524	3.29212e-05	0.000219052	ko01110
Mitophagy	12	850	8.90805e-05	0.000568723	ko04139
Autophagy - other	12	962	0.000275629	0.00144497	ko04136
Mitophagy	15	1617	0.00111029	0.00519135	ko04137
Alpha-Linolenic acid metabolism	14	1461	0.00118787	0.00537564	ko00592
Cell cycle	24	3269	0.00121185	0.00537564	ko04110
Isoquinoline alkaloid biosynthesis	8	694	0.00444387	0.0174725	ko00950
Metabolic pathways	271	65541	0.00538214	0.0206913	ko01100
Cellular senescence	18	2577	0.00766366	0.028822	ko04218
Biosynthesis of various plant secondary metabolites	11	1373	0.0135034	0.0486687	ko00999
Phospholipase D signaling pathway	10	1200	0.0141021	0.0497892	ko04072

## Sheet: Table S7
Table S7. Summary of divergence time estimation of 54 putative domesticated genes. These genes were identified in 30 regions of genomic low nucleotide diversity. The MRCA of O. sativa, japonica, indica, and aus in the table correspond to nodes of the species tree in Fig. 1, the time unit: million years ago (Mya).
Gene ID	Gene name	The MRCA of japonica	The MRCA of indica	The MRCA of aus	The MRCA of o. sativa
Os03g0707200	TT3.2	0.000126	0.000242	4.1e-05	0.000284
Os07g0580500	OsBZR1	0.003038	0.003915	0.003253	0.004102
Os04g0566600	MFS2	0.000394	0.000278	7.8e-05	0.000423
Os08g0535200	Os-8N3	0.000987	0.000646	0.000391	0.001061
Os03g0664700	-	0.00383	0.003363	0.001089	0.003928
Os03g0729500	OsGRF6	0.002905	0.0023	0.001324	0.002998
Os04g0550400	MIP1	0.002408	0.003169	0.001715	0.003471
Os07g0153000	OsJAZ2	0.001114	0.000777	0.000624	0.001232
Os06g0553200	PFL	0.002605	0.001654	0.001166	0.002746
Os02g0272300	OsRopGEF3	0.001134	0.001299	0.000397	0.001426
Os07g0176900	-	0.001433	0.001809	0.001399	0.002052
Os06g0160400	HGW	0.004394	0.004485	0.004249	0.004741
Os02g0220400	OsCGA1	0.00019	0.000204	0.000144	0.000374
Os07g0686100	OsFD7	0.000161	0.000118	8.8e-05	0.000184
Os12g0189500	OsYUC1	0.000295	0.000274	0.000273	0.00038
Os06g0717200	FON1	0.003699	0.003714	0.00071	0.003924
Os05g0104800	OseIF3f	0.00333	0.003225	0.000951	0.003553
Os07g0153400	-	0.000177	0.00014	0.000131	0.00022
Os01g0614700	-	0.001291	0.001755	0.000841	0.002154
Os09g0241100	DRW1	0.00187	0.001329	0.000376	0.002076
Os01g0236800	OsBAM4	0.003565	0.003462	0.001667	0.003676
Os03g0291500	OsAS1	0.00147	0.000856	0.000325	0.001532
Os08g0462700	OsBRXL4	0.002385	0.003098	0.002959	0.003291
Os08g0442400	LFS	0.000243	0.000232	5.8e-05	0.00031
Os06g0270900	OsALDH2B1	0.000254	0.000255	0.000106	0.000304
Os06g0666100	GL6	0.003329	0.003294	0.001973	0.003492
Os02g0531600	RCN2	0.00068	0.000699	0.0006	0.000947
Os01g0393100	OsNAC26	0.002007	0.002628	0.000859	0.002848
Os05g0535500	AET1	0.002636	0.001794	0.000694	0.002912
Os01g0142300	OsSQD2.2	0.000797	0.00093	0.000851	0.001192
Os05g0158500	GS5	0.001867	0.00285	0.000734	0.003009
Os01g0973500	OsRLCK57	0.000134	0.000114	5e-05	0.000172
Os08g0442200	-	0.000955	0.000816	0.000131	0.000991
Os02g0120100	OsACTPK1	0.001025	0.0009	0.000888	0.001187
Os07g0154100	OsNCED4	0.002522	0.002619	0.002549	0.002791
Os01g0907900	PLA2	0.00036	0.000301	5.7e-05	0.000403
Os01g0651400	-	0.003119	0.002788	0.002238	0.003227
Os01g0760300	OsRopGEF8	0.00022	0.000208	8.5e-05	0.000241
Os08g0162100	ASP1	0.000218	0.000283	5.7e-05	0.00031
Os06g0184500	OsNPY2	0.00196	0.001962	0.001342	0.002248
Os07g0176600	OsNek3	0.000129	9.5e-05	4.7e-05	0.000168
Os02g0618200	OsPRR1	0.003486	0.003298	0.000339	0.003638
Os04g0671700	-	0.001029	0.00133	0.000752	0.001533
Os08g0441400	-	0.003188	0.004001	0.00076	0.004247
Os01g0236300	OsARF1	8e-05	6.3e-05	5.1e-05	0.000107
Os06g0130400	SSG6	0.003324	0.003189	0.003198	0.003516
Os01g0613900	-	0.003226	0.003383	0.002871	0.003545
Os08g0167000	OsABCG18	0.001132	0.000941	0.000864	0.001208
Os07g0671400	-	0.003389	0.001864	0.002026	0.003472
Os06g0247500	PFP	0.00032	0.000198	0.00012	0.000345
Os02g0816800	FLO13	0.002629	0.002925	0.002312	0.003102
Os03g0758100	OsPho1	0.001737	0.001993	0.001036	0.002237
Os04g0119400	FLO19	0.000329	0.00041	0.000142	0.000453
Os03g0121800	OsDCL1	0.000311	0.000192	0.000302	0.000324

## Sheet: Table S8
Table S8. Summary of Ks (synonymous substitution rate) values for 54 orthologous gene pairs of putatively domesticated genes, identified across 30 genomic regions exhibiting low nucleotide diversity. To approximate the onset of domestication process for various cultivated rice ancestors, we employed multiple representative genomes from different Oryza subgroups. This was done to calculate the Ks …
Gene ID	Gene name	The MRCA of japonica	The MRCA of indica	The MRCA of aus	The MRCA of O. sativa
Os02g0531600	RCN2	0.0212835	0.00247529	0	0.0265741
Os01g0142300	OsSQD2.2	0	0.0157836	0.0157836	0
Os05g0158500	GS5	0	0	0.00996048	0
Os01g0973500	OsRLCK57	0.00299074	0	0	0.00596114
Os08g0442200	-	0.00326051	0	0	0
Os02g0120100	OsACTPK1	0	0.0532225	0	0
Os07g0154100	OsNCED4	0.00496127	0.0156508	0.00996939	0.0124772
Os03g0291500	OsAS1	0.0155101	0	0.0543132	0.0154984
Os08g0462700	OsBRXL4	0.00354329	0.00352473	0.070161	0
Os08g0442400	LFS	0	0.009788	0	0.00327515
Os06g0270900	OsALDH2B1	0.012409	0.00742465	0.00494317	0.00742151
Os06g0666100	GL6	0	0	0.0220841	0
Os01g0393100	Os0C26	0	0	0	0
Os05g0535500	AET1	0	0.00312986	0	0.00626189
Os01g0907900	PLA2	0.00353876	0.0134417	0.00383805	0
Os01g0651400	-	0	0.0067778	0.00678171	0.0067778
Os01g0760300	OsRopGEF8	0.00667059	0.00667567	0	0
Os08g0162100	ASP1	0.00377441	0	0.00126013	0.00377297
Os06g0184500	OsNPY2	0	0	0.00422088	0.00636158
Os07g0176600	OsNek3	0.00491384	0	0	0.0049198
Os02g0618200	OsPRR1	0.0113456	0.0142228	0.00847656	0
Os04g0671700	-	0.00361591	0.0176354	0.0119075	0.00663741
Os08g0441400	-	0	0.0113178	0	0
Os01g0236300	OsARF1	0	0	0.00204114	0
Os06g0130400	SSG6	0.00768989	0.0382451	0.0260361	0.00770006
Os01g0613900	-	0.00279429	0.0138991	0.0353596	0.00765069
Os08g0167000	OsABCG18	0	0	0.011553	0.0116475
Os07g0671400	-	0	0	0.0123744	0.00408618
Os06g0247500	PFPβ	0.0200351	0	0.0024702	0.0200351
Os02g0816800	FLO13	0.00329269	0.00329548	0	0.00329315
Os03g0758100	OsPho1	0.00817263	0.00603149	0.00152275	0.00738278
Os04g0119400	FLO19	0	0.00647144	0	0.00770002
Os03g0121800	OsDCL1	0.00764547	0	0.0103691	0.00841517
Os03g0707200	TT3.2	0	0	0	0.00566255
Os07g0580500	OsBZR1	0	0.00432269	0.0302605	0
Os04g0566600	MFS2	0.0187519	0.0187519	0.00463309	0
Os08g0535200	Os-8N3	0	0.00420867	0.00844109	0
Os03g0664700	-	0	0	0.00385902	0
Os03g0729500	OsGRF6	0.00225079	0.00680363	0	0.00225079
Os04g0550400	MIP1	0	0.0103475	0	0.00181363
Os07g0153000	OsJAZ2	0.0333009	0	0.00722868	0.0333009
Os06g0553200	PFL	0.0801565	0	0.0460714	0.0901756
Os02g0272300	OsRopGEF3	0.00284173	0.0235815	0	0.0114265
Os07g0176900	-	0	0	0.00915308	0
Os06g0160400	HGW	0.0178806	0	0.0607642	0
Os02g0220400	OsCGA1	0	0	0.0040999	0.0164834
Os07g0686100	OsFD7	0.0189799	0	0.00459453	0.0189799
Os12g0189500	OsYUC1	0	0.00739159	0.00390227	0.0257378
Os06g0717200	FON1	0	0.0292538	0	0.00127505
Os05g0104800	OseIF3f	0	0	0	0.00484626
Os07g0153400	-	0.00346825	0	0.010447	0.00363852
Os01g0614700	-	0	0.0211705	0.00465606	0.0093412
Os09g0241100	DRW1	0.0304673	0	0	0.0317817
Os01g0236800	OsBAM4	0	0.00727627	0.00236142	0

## Sheet: Table S9
Table S9: Metadata of whole-genome sequencing datasets obtained from ENA used in TreeMix analysis.
Species	Groups	Sample accessions	ENA ID
O. sativa ssp indica	aus	GP285	ERR068467
O. sativa ssp japonica	Temperate japonica	GP621	ERR036864
O. sativa ssp japonica	Tropical japonica	GP640	ERR036883
O. rufipogon-1	Or-I group	W0610	ERR068655
O. rufipogon-2	Or-I group	W3105	ERR069038
O. rufipogon-3	Or-III group	W1943	ERR068843
O. glaberrima	Oryza rice	W3104	ERR069039
O. barthii		W3106	ERR069040
O. longistaminata-2		W3102	ERR069041
O. meridionalis-2		W2115	ERR069050

## Sheet: Table S10
Table S10. Detailed quality assessment of newly sequenced whole-genome data preprocessing results for five super-hybrid rice varieties and their parental progenitors in this study.
Sample	Voucher	Library	GC rate (%)	Q30 rate (%)	Raw reads (M)	Raw bases (GB)	Clean reads (M)	Clean bases (GB)	Clean date rate (%)	Coverage rate (%)	Mapped rate (%)	Uniq reads rate (%)	Sequencing depth
Y58S	Y58S	R0151200525	42.7	95.13	52.39	7.86	51.47	7.72	98.22	80.5	99.15	88.25	15.09
Y_liangyou_1	Y1	R0151200521	42.84	95.1	48.41	7.26	47.57	7.14	98.35	80.05	99.14	88.1	14.92
Chaoyou_1000	XLY900	R0151200524	42.76	95.48	53.14	7.79	52.28	7.84	98.37	78.89	99.11	87.9	13.06
R900	R900	R0151200528	42.61	95.36	55.78	8.37	54.84	8.23	98.33	78.72	99.06	89.4	11.97
Liangyoupei_9	LYP9	R0151200520	42.69	95.41	48.91	7.34	48.08	7.21	98.23	79.77	99.04	86.9	16.41
Guangxiang_24S	GX24S	R0151200527	42.86	95.04	49.5	7.43	48.69	7.3	98.25	77.37	98.95	84.52	14.14
Peiai 64S	PA64S	RSZYD16020100_A	43.19	94.24	43.11	6.47	42.3	6.35	98.13	76.46	98.99	87.09	11.36
Y_liangyou_900	Y900	R0151200523	42.62	95.87	41.44	6.22	40.75	6.11	98.23	76.53	99.04	85.79	15.28
Y_liangyou_2	Y2	R0151200522	42.61	95.68	45.1	6.77	44.43	6.66	98.38	76.81	99.09	87.87	17.21
Yuanhui_2	YH2	R0151200526	42.67	95.27	41.08	6.16	40.45	6.07	98.54	75.48	98.52	85.68	12.21

[truncated: 16 more sheets: Table S11, Table S12, Table S13, Table S14, Table S15, Table S16, Table S17, Table S18, Table S19, Table S20, Table S21, Table S22, Table S23, Table S24, Table S25, Table S26]
